# Supplementary material for: Transcriptome Co-Expression Network Analysis of Peach Fruit with Different Sugar Concentrations Reveals Key Regulators in Sugar Metabolism Involved in Cold Tolerance
Source: Foods. 2023 Jun 1;12(11):2244. doi: 10.3390/foods12112244 (PMC10252351; doi:10.3390/foods12112244)
Supplement: Supplementary file 1 [file foods-12-02244-s001.zip]

Archive with 1 entries (1 files):
- foods-2406598-supplementary.pdf
